# Supplementary material for: Single-Domain Antibodies as Antibody–Drug Conjugates: From Promise to Practice—A Systematic Review
Source: Cancers (Basel). 2024 Jul 27;16(15):2681. doi: 10.3390/cancers16152681 (PMC11311928; doi:10.3390/cancers16152681)
Supplement: Supplementary file 1 [file cancers-16-02681-s001.zip]

Archive with 1 entries (1 files):
- cancers-3101143-supplementary.pdf
